# Supplementary material for: Effect of Eco-Friendly Application of Bee Honey Solution on Yield, Physio-Chemical, Antioxidants, and Enzyme Gene Expressions in Excessive Nitrogen-Stressed Common Bean (Phaseolus vulgaris L.) Plants
Source: Plants (Basel). 2023 Sep 29;12(19):3435. doi: 10.3390/plants12193435 (PMC10575117; doi:10.3390/plants12193435)
Supplement: Supplementary file 1 [file plants-12-03435-s001.zip]

Archive with 1 entries (1 files):
- plants-2603072-supplementary.pdf
